# Supplementary material for: Antimicrobial and Antibiofilm Activity of Origanum vulgare Extracts Obtained by Supercritical Fluid Extraction Under Various Extraction Conditions
Source: Molecules. 2024 Dec 10;29(24):5823. doi: 10.3390/molecules29245823 (PMC11676637; doi:10.3390/molecules29245823)
Supplement: Supplementary file 1 [file molecules-29-05823-s001.zip]

Archive with 1 entries (1 files):
- molecules-3351020-supplementary.pdf
